# Supplementary material for: Anticancer Tungstenocenes with a Diverse Set of (O,O–), (O,S–) and (O,N–) Chelates—A Detailed Biological Study Using an Improved Evaluation via 3D Spheroid Models
Source: Pharmaceutics. 2023 Jul 3;15(7):1875. doi: 10.3390/pharmaceutics15071875 (PMC10384408; doi:10.3390/pharmaceutics15071875)
Supplement: Supplementary file 1 [file pharmaceutics-15-01875-s001.zip]

Archive with 1 entries (1 files):
- pharmaceutics-2344313-supplementary.pdf
